# Supplementary material for: A new species and two new records of Quercus (Fagaceae) from northern Vietnam
Source: PhytoKeys. 2018 Jan 9;(92):1–15. doi: 10.3897/phytokeys.92.21831 (PMC5770563; doi:10.3897/phytokeys.92.21831)
Supplement: XML Treatment for Quercus disciformis [file phytokeys.92.21831-treatment2.xml]

<!DOCTYPE tp:taxon-treatment
  PUBLIC "-//TaxonX//DTD Taxonomic Treatment Publishing DTD v0 20100105//EN" "tax-treatment-NSO.dtd">
<tp:taxon-treatment xmlns:tp="http://www.plazi.org/taxpub"><tp:treatment-meta><kwd-group><label>Taxon classification</label><kwd><named-content xmlns:xlink="http://www.w3.org/1999/xlink" content-type="kingdom">Plantae</named-content></kwd><kwd><named-content xmlns:xlink="http://www.w3.org/1999/xlink" content-type="order">Fagales</named-content></kwd><kwd><named-content xmlns:xlink="http://www.w3.org/1999/xlink" content-type="family">Fagaceae</named-content></kwd></kwd-group><mixed-citation publication-type="journal"><person-group><name><surname>Binh</surname><given-names>Hoang Thi</given-names></name><name><surname>Ngoc</surname><given-names>Nguyen Van</given-names></name><name><surname>Bon</surname><given-names>Trinh Ngoc</given-names></name><name><surname>Tagane</surname><given-names>Shuichiro</given-names></name><name><surname>Suyama</surname><given-names>Yoshihisa</given-names></name><name><surname>Yahara</surname><given-names>Tetsukazu</given-names></name></person-group><article-title>A new species and two new records of <italic><tp:taxon-name><tp:taxon-name-part taxon-name-part-type="genus" reg="Quercus">Quercus</tp:taxon-name-part></tp:taxon-name></italic> (<tp:taxon-name><tp:taxon-name-part taxon-name-part-type="family">Fagaceae</tp:taxon-name-part></tp:taxon-name>) from northern Vietnam</article-title><source>PhytoKeys</source><day>9</day><month>1</month><year>2018</year><volume>2018</volume><issue>92</issue><fpage>1</fpage><lpage>15</lpage><pub-id pub-id-type="doi">10.3897/phytokeys.92.21831</pub-id></mixed-citation></tp:treatment-meta><tp:nomenclature><tp:taxon-name>
            <tp:taxon-name-part taxon-name-part-type="genus" reg="Quercus">Quercus</tp:taxon-name-part>
            <tp:taxon-name-part taxon-name-part-type="species" reg="disciformis">disciformis</tp:taxon-name-part>
          </tp:taxon-name><tp:taxon-authority>Chun &amp; Tsiang., J. Arnold Arbor. 28: 324 (1947)</tp:taxon-authority><xref ref-type="fig" rid="F4">Fig. 4</xref><tp:nomenclature-citation-list><tp:nomenclature-citation><tp:taxon-name>
                <tp:taxon-name-part taxon-name-part-type="genus" reg="Cyclobalanopsis">Cyclobalanopsis</tp:taxon-name-part> <tp:taxon-name-part taxon-name-part-type="species" reg="disciformis">disciformis</tp:taxon-name-part></tp:taxon-name><comment>(Chun &amp; Tsiang) Y.C. Hsu &amp; H.W. Jen, Acta Bot. Yunnan. 1: 148 (1979).</comment></tp:nomenclature-citation></tp:nomenclature-citation-list></tp:nomenclature><tp:treatment-sec sec-type="material" id="SECID0E31AG"><title>Type.</title><p>CHINA. “Hsin-I Hsien, Ling-Tung Pao, Chung-Tung”, 3 Aug. 1931, <italic>C. Wang 31087</italic> (holotype-IBK [catalogue no. IBK00081941, image!], isotype-IBSC [catalogue no. 0117316, image!]).</p></tp:treatment-sec><tp:treatment-sec sec-type="material" id="SECID0EE2AG"><title>Specimens examined in Vietnam.</title><p>Ha Noi, Ba Vi District, Ba Vi National Park, in evergreen forest: alt. 737 m, <named-content xmlns:xlink="http://www.w3.org/1999/xlink" content-type="dwc:verbatimCoordinates" xlink:type="simple"><named-content content-type="geo-json" specific-use="{&#34;type&#34;:&#34;Point&#34;,&#34;coordinates&#34;:[105.367500,21.076078]}" id="NCID0EN2AG" xlink:type="simple">21°04'33.88"N, 105°22'03"E</named-content></named-content>, 12 Sept. 2016, <italic>Binh et al. V 6052, V6053, V6058</italic> [fr.] (FU); alt. 1172 m, <named-content xmlns:xlink="http://www.w3.org/1999/xlink" content-type="dwc:verbatimCoordinates" xlink:type="simple"><named-content content-type="geo-json" specific-use="{&#34;type&#34;:&#34;Point&#34;,&#34;coordinates&#34;:[105.365028,21.059472]}" id="NCID0EX2AG" xlink:type="simple">21°03'34.1"N, 105°21'54.1"E</named-content></named-content>, 11 Sep. 2016, <italic>Binh et al. V6040</italic> [fr.] (FU).</p><fig id="F4" position="float" orientation="portrait"><label>Figure 4.</label><caption><p>Image of <italic><tp:taxon-name><tp:taxon-name-part taxon-name-part-type="genus" reg="Quercus">Quercus</tp:taxon-name-part> <tp:taxon-name-part taxon-name-part-type="species" reg="disciformis">disciformis</tp:taxon-name-part></tp:taxon-name></italic> Chun &amp; Tsiang. from <italic>Binh et al. V6058</italic> (FU) <bold>A</bold> Leafy twig <bold>B</bold> Abaxial side of mature leaf <bold>C–D</bold> Infructescence and mature fruit <bold>E</bold> Nut <bold>F</bold> Cupule <bold>G</bold> Bottom of nut <bold>H</bold> Vertical section of nut.</p></caption><graphic xmlns:xlink="http://www.w3.org/1999/xlink" xlink:href="phytokeys-92-001-g004.jpg" position="float" orientation="portrait" xlink:type="simple" id="oo_178598.jpg"/></fig></tp:treatment-sec><tp:treatment-sec sec-type="distribution" id="SECID0EG4AG"><title>Distribution.</title><p>China (Guangdong, Guangxi, Guizhou, Hainan, Hunan) and Vietnam (Ba Vi National Park).</p></tp:treatment-sec><tp:treatment-sec sec-type="ecology" id="SECID0EL4AG"><title>Ecology in Vietnam.</title><p>In the field survey, only three individuals were found at an altitude of 737 m and one at 1172 m; in evergreen forest.</p></tp:treatment-sec><tp:treatment-sec sec-type="phenology" id="SECID0EQ4AG"><title>Phenology.</title><p>Flowering from March to April, fruiting from August to September in China (Huang 1999). Fruiting in September in Vietnam.</p></tp:treatment-sec><tp:treatment-sec sec-type="GenBank accession no" id="SECID0EV4AG"><title>GenBank accession no.</title><p>
            <italic>Binh et al. V6058</italic>: <ext-link xmlns:xlink="http://www.w3.org/1999/xlink" ext-link-type="gen" xlink:href="LC331258" xlink:type="simple">LC331258</ext-link> (<italic><abbrev xmlns:xlink="http://www.w3.org/1999/xlink" xlink:title="ribulose-1,5-bisphosphate carboxylase oxygenase" id="ABBRID0E54AG" xlink:type="simple">rbcL</abbrev></italic>), <ext-link xmlns:xlink="http://www.w3.org/1999/xlink" ext-link-type="gen" xlink:href="LC331255" xlink:type="simple">LC331255</ext-link> (<italic><abbrev xmlns:xlink="http://www.w3.org/1999/xlink" xlink:title="maturase K" id="ABBRID0ED5AG" xlink:type="simple">matK</abbrev></italic>).</p></tp:treatment-sec><tp:treatment-sec sec-type="Preliminary conservation status" id="SECID0EH5AG"><title>Preliminary conservation status.</title><p>
            <italic><tp:taxon-name><tp:taxon-name-part taxon-name-part-type="genus" reg="Quercus">Quercus</tp:taxon-name-part> <tp:taxon-name-part taxon-name-part-type="species" reg="disciformis">disciformis</tp:taxon-name-part></tp:taxon-name></italic> is widely distributed from Guizhou to Guangdong and Hainan in China and not recorded as a threatened species in <xref ref-type="bibr" rid="B17">IUCN (2017)</xref>. The Vietnamese population in Ba Vi National Park extends its distribution range, representing the south western limit. Given the situation, the population in Vietnam is locally important but the category Least Concern (<abbrev xmlns:xlink="http://www.w3.org/1999/xlink" xlink:title="Least Concern" id="ABBRID0E35AG" xlink:type="simple">LC</abbrev>) (<xref ref-type="bibr" rid="B16">IUCN 2012</xref>, <xref ref-type="bibr" rid="B3">Ban et al. 2007</xref>) would be appropriate for this species.</p></tp:treatment-sec><ref-list><ref id="B17"><mixed-citation xmlns:xlink="http://www.w3.org/1999/xlink" xlink:type="simple">
          <institution xlink:type="simple">IUCN</institution> (<year>2017</year>) The IUCN Red List of Threatened Species. Version 2017-2. <ext-link xlink:type="simple" ext-link-type="uri" xlink:href="http://www.iucnredlist.org">http://www.iucnredlist.org</ext-link> [Downloaded on 10 December 2017]</mixed-citation></ref><ref id="B16"><mixed-citation xmlns:xlink="http://www.w3.org/1999/xlink" xlink:type="simple">
          <institution xlink:type="simple">IUCN</institution> (<year>2012</year>) IUCN Red List Categories and Criteria: Version 3.1. Second edition. Gland, Switzerland and Cambridge, UK. <ext-link xlink:type="simple" ext-link-type="uri" xlink:href="http://jr.iucnredlist.org/documents/redlist_cats_crit_en.pdf">http://jr.iucnredlist.org/documents/redlist_cats_crit_en.pdf</ext-link> [accessed 10 December 2017]</mixed-citation></ref><ref id="B3"><mixed-citation xmlns:xlink="http://www.w3.org/1999/xlink" xlink:type="simple">
          <person-group><name name-style="western"><surname>Ban</surname><given-names>NT</given-names></name><name name-style="western"><surname>Ly</surname><given-names>DT</given-names></name><name name-style="western"><surname>Tap</surname><given-names>N</given-names></name><name name-style="western"><surname>Dung</surname><given-names>VV</given-names></name><name name-style="western"><surname>Thin</surname><given-names>NN</given-names></name><name name-style="western"><surname>Tien</surname><given-names>VN</given-names></name><name name-style="western"><surname>Khoi</surname><given-names>KN</given-names></name></person-group> (<year>2007</year>) Vietnam Red Data Book Part II. Plants. Natural Sciences and Technology Publishers, Hanoi. [In Vietnamese]</mixed-citation></ref></ref-list></tp:taxon-treatment>
