# Supplementary material for: A new species and two new records of Quercus (Fagaceae) from northern Vietnam
Source: PhytoKeys. 2018 Jan 9;(92):1–15. doi: 10.3897/phytokeys.92.21831 (PMC5770563; doi:10.3897/phytokeys.92.21831)
Supplement: XML Treatment for Quercus bella [file phytokeys.92.21831-treatment3.xml]

<!DOCTYPE tp:taxon-treatment
  PUBLIC "-//TaxonX//DTD Taxonomic Treatment Publishing DTD v0 20100105//EN" "tax-treatment-NSO.dtd">
<tp:taxon-treatment xmlns:tp="http://www.plazi.org/taxpub"><tp:treatment-meta><kwd-group><label>Taxon classification</label><kwd><named-content xmlns:xlink="http://www.w3.org/1999/xlink" content-type="kingdom">Plantae</named-content></kwd><kwd><named-content xmlns:xlink="http://www.w3.org/1999/xlink" content-type="order">Fagales</named-content></kwd><kwd><named-content xmlns:xlink="http://www.w3.org/1999/xlink" content-type="family">Fagaceae</named-content></kwd></kwd-group><mixed-citation publication-type="journal"><person-group><name><surname>Binh</surname><given-names>Hoang Thi</given-names></name><name><surname>Ngoc</surname><given-names>Nguyen Van</given-names></name><name><surname>Bon</surname><given-names>Trinh Ngoc</given-names></name><name><surname>Tagane</surname><given-names>Shuichiro</given-names></name><name><surname>Suyama</surname><given-names>Yoshihisa</given-names></name><name><surname>Yahara</surname><given-names>Tetsukazu</given-names></name></person-group><article-title>A new species and two new records of <italic><tp:taxon-name><tp:taxon-name-part taxon-name-part-type="genus" reg="Quercus">Quercus</tp:taxon-name-part></tp:taxon-name></italic> (<tp:taxon-name><tp:taxon-name-part taxon-name-part-type="family">Fagaceae</tp:taxon-name-part></tp:taxon-name>) from northern Vietnam</article-title><source>PhytoKeys</source><day>9</day><month>1</month><year>2018</year><volume>2018</volume><issue>92</issue><fpage>1</fpage><lpage>15</lpage><pub-id pub-id-type="doi">10.3897/phytokeys.92.21831</pub-id></mixed-citation></tp:treatment-meta><tp:nomenclature><tp:taxon-name>
            <tp:taxon-name-part taxon-name-part-type="genus" reg="Quercus">Quercus</tp:taxon-name-part>
            <tp:taxon-name-part taxon-name-part-type="species" reg="bella">bella</tp:taxon-name-part>
          </tp:taxon-name><tp:taxon-authority>Chun &amp; Tsiang., J. Arnold Arbor. 28: 326 (1947)</tp:taxon-authority><xref ref-type="fig" rid="F5">Fig. 5</xref><tp:nomenclature-citation-list><tp:nomenclature-citation><tp:taxon-name>
                <tp:taxon-name-part taxon-name-part-type="genus" reg="Cyclobalanopsis">Cyclobalanopsis</tp:taxon-name-part> <tp:taxon-name-part taxon-name-part-type="species" reg="bella">bella</tp:taxon-name-part></tp:taxon-name><comment>(Chun &amp; Tsiang) Chun ex Y.C. Hsu &amp; H.W. Jen., J. Beijing Forest. Univ. 15(4): 45 (1993).</comment></tp:nomenclature-citation></tp:nomenclature-citation-list></tp:nomenclature><tp:treatment-sec sec-type="material" id="SECID0E4ABG"><title>Type.</title><p>CHINA. “Fang-Cheng Hsien, Shi-Wan-Ta Shan”, alt. 200–250 m, in sparsely wooded ravine along stream on moist sites, 24 Mar. 1944, <italic>S.H. Chun 4772</italic> (IBSC [catalogue no. 0039624, image!]).</p></tp:treatment-sec><tp:treatment-sec sec-type="material" id="SECID0EFBBG"><title>Specimens examined in Vietnam.</title><p>Ha Noi, Ba Vi District, Ba Vi National Park, in evergreen forest: alt. 600 m, <named-content xmlns:xlink="http://www.w3.org/1999/xlink" content-type="dwc:verbatimCoordinates" xlink:type="simple"><named-content content-type="geo-json" specific-use="{&#34;type&#34;:&#34;Point&#34;,&#34;coordinates&#34;:[105.371444,21.077944]}" id="NCID0EOBBG" xlink:type="simple">21°04'40.6"N, 105°22'17.2"E</named-content></named-content>, 11 Sep. 2016, <italic>Binh et al. V 6044, V6038</italic> [fr.] (FU); alt. 703m, <named-content xmlns:xlink="http://www.w3.org/1999/xlink" content-type="dwc:verbatimCoordinates" xlink:type="simple"><named-content content-type="geo-json" specific-use="{&#34;type&#34;:&#34;Point&#34;,&#34;coordinates&#34;:[105.367667,21.083222]}" id="NCID0EYBBG" xlink:type="simple">21°04'59.6"N, 105°22'03.6"E</named-content></named-content>, 21 Sep. 2017, <italic>Yahara et. al. V6981</italic> [fr.] (DLU, FU); alt. 1023 m, <named-content xmlns:xlink="http://www.w3.org/1999/xlink" content-type="dwc:verbatimCoordinates" xlink:type="simple"><named-content content-type="geo-json" specific-use="{&#34;type&#34;:&#34;Point&#34;,&#34;coordinates&#34;:[105.360944,21.059361]}" id="NCID0ECCBG" xlink:type="simple">21°03'33.7"N, 105°21'39.4"E</named-content></named-content>, 11 Sep. 2016, <italic>Binh et al. V6031</italic> [fr.] (FU).</p><fig id="F5" position="float" orientation="portrait"><label>Figure 5.</label><caption><p>Image of <italic><tp:taxon-name><tp:taxon-name-part taxon-name-part-type="genus" reg="Quercus">Quercus</tp:taxon-name-part> <tp:taxon-name-part taxon-name-part-type="species" reg="bella">bella</tp:taxon-name-part></tp:taxon-name></italic> Chun &amp; Tsiang. <bold>A</bold> Leafy twig <bold>B</bold> Adaxial side of mature leaf <bold>C</bold> Abaxial side of mature leaf <bold>D</bold> Infructescense and mature fruit (<bold>A–D</bold> from <italic>Yahara et al. V6981</italic> (DLU, FU)) <bold>E</bold> Inside of cupule <bold>F</bold> Bottom of nut (<bold>E–F</bold> from <italic>Binh et al. V6038</italic> (FU))</p></caption><graphic xmlns:xlink="http://www.w3.org/1999/xlink" xlink:href="phytokeys-92-001-g005.jpg" position="float" orientation="portrait" xlink:type="simple" id="oo_178599.jpg"/></fig></tp:treatment-sec><tp:treatment-sec sec-type="distribution" id="SECID0EVDBG"><title>Distribution.</title><p>China (Guangdong, Guangxi, Hainan) and Vietnam (Ba Vi National Park, Fig. <xref ref-type="fig" rid="F1">1</xref>).</p></tp:treatment-sec><tp:treatment-sec sec-type="ecology" id="SECID0E6DBG"><title>Ecology in Vietnam.</title><p>
            <italic><tp:taxon-name><tp:taxon-name-part taxon-name-part-type="genus" reg="Quercus">Quercus</tp:taxon-name-part> <tp:taxon-name-part taxon-name-part-type="species" reg="bella">bella</tp:taxon-name-part></tp:taxon-name></italic> was found on the slopes in evergreen forests in Ba Vi National Park: at alt. 600–1172 m.</p></tp:treatment-sec><tp:treatment-sec sec-type="phenology" id="SECID0EQEBG"><title>Phenology.</title><p>Flowering from February to April, fruiting from October to December (<xref ref-type="bibr" rid="B14">Huang et al. 1999</xref>). Flowering and fruiting specimens were collected from Vietnam in September.</p></tp:treatment-sec><tp:treatment-sec sec-type="GenBank accession no" id="SECID0E1EBG"><title>GenBank accession no.</title><p>
            <italic>Binh et al. V6038</italic>: <ext-link xmlns:xlink="http://www.w3.org/1999/xlink" ext-link-type="gen" xlink:href="LC331259" xlink:type="simple">LC331259</ext-link> (<italic><abbrev xmlns:xlink="http://www.w3.org/1999/xlink" xlink:title="ribulose-1,5-bisphosphate carboxylase oxygenase" id="ABBRID0EDFBG" xlink:type="simple">rbcL</abbrev></italic>), <ext-link xmlns:xlink="http://www.w3.org/1999/xlink" ext-link-type="gen" xlink:href="LC331256" xlink:type="simple">LC331256</ext-link> (<italic><abbrev xmlns:xlink="http://www.w3.org/1999/xlink" xlink:title="maturase K" id="ABBRID0EIFBG" xlink:type="simple">matK</abbrev></italic>).</p></tp:treatment-sec><tp:treatment-sec sec-type="Preliminary conservation status" id="SECID0EMFBG"><title>Preliminary conservation status.</title><p>
            <italic><tp:taxon-name><tp:taxon-name-part taxon-name-part-type="genus" reg="Quercus">Quercus</tp:taxon-name-part> <tp:taxon-name-part taxon-name-part-type="species" reg="bella">bella</tp:taxon-name-part></tp:taxon-name></italic> was only previously known as an endemic species to China and distributed in Guangdong, Guangxi and Hainan. The <!--PageBreak-->species is not recorded as a threatened species in <xref ref-type="bibr" rid="B17">IUCN (2017)</xref>. Although only three fruiting individuals of <italic><tp:taxon-name><tp:taxon-name-part taxon-name-part-type="genus" reg="Quercus">Q.</tp:taxon-name-part> <tp:taxon-name-part taxon-name-part-type="species" reg="bella">bella</tp:taxon-name-part></tp:taxon-name></italic> were collected in Ba Vi National Park, more individuals are expected to occur there and the habitat in the Ba Vi National Park is currently well-protected from anthropogenic activities under the law. Thus, it is appropriate to place this species under the category Least Concern (<abbrev xmlns:xlink="http://www.w3.org/1999/xlink" xlink:title="Least Concern" id="ABBRID0EOGBG" xlink:type="simple">LC</abbrev>) following IUCN Red List (<xref ref-type="bibr" rid="B16">IUCN 2012</xref>) and Vietnam Red Data book (<xref ref-type="bibr" rid="B3">Ban et al. 2007</xref>).</p></tp:treatment-sec><tp:treatment-sec><!--Section generated to contain objects referenced in tp:taxon-treatment.--><fig id="F1" position="float" orientation="portrait"><label>Figure 1.</label><caption><p>Collection sites of <italic><tp:taxon-name><tp:taxon-name-part taxon-name-part-type="genus" reg="Quercus">Quercus</tp:taxon-name-part> <tp:taxon-name-part taxon-name-part-type="species" reg="xuanlienensis">xuanlienensis</tp:taxon-name-part></tp:taxon-name></italic> Binh, Ngoc &amp; Bon, <italic><tp:taxon-name><tp:taxon-name-part taxon-name-part-type="genus" reg="Quercus">Quercus</tp:taxon-name-part> <tp:taxon-name-part taxon-name-part-type="species" reg="disciformis">disciformis</tp:taxon-name-part></tp:taxon-name></italic> Chun &amp; Tsiang. and <italic><tp:taxon-name><tp:taxon-name-part taxon-name-part-type="genus" reg="Quercus">Quercus</tp:taxon-name-part> <tp:taxon-name-part taxon-name-part-type="species" reg="bella">bella</tp:taxon-name-part></tp:taxon-name></italic> Chun &amp; Tsiang.</p></caption><graphic xmlns:xlink="http://www.w3.org/1999/xlink" xlink:href="phytokeys-92-001-g001.jpg" position="float" orientation="portrait" xlink:type="simple" id="oo_178595.jpg"/></fig></tp:treatment-sec><ref-list><ref id="B14"><mixed-citation xmlns:xlink="http://www.w3.org/1999/xlink" xlink:type="simple">
          <person-group><name name-style="western"><surname>Huang</surname><given-names>CJ</given-names></name><name name-style="western"><surname>Zhang</surname><given-names>YT</given-names></name><name name-style="western"><surname>Bartholomew</surname><given-names>B</given-names></name></person-group> (<year>1999</year>) <article-title><tp:taxon-name><tp:taxon-name-part taxon-name-part-type="family">Fagaceae</tp:taxon-name-part></tp:taxon-name>.</article-title> In: <person-group><name name-style="western"><surname>Zhengyi</surname><given-names>W</given-names></name><name name-style="western"><surname>Raven</surname><given-names>PH</given-names></name><name name-style="western"><surname>Deyuan</surname><given-names>H</given-names></name></person-group> (<role>Eds</role>) <issue-title>Flora of China.</issue-title> <source>Volume 4</source>, <fpage>333</fpage>–<lpage>369</lpage>. [<ext-link xlink:type="simple" ext-link-type="uri" xlink:href="http://www.e">http://www.e</ext-link> <ext-link xlink:type="simple" ext-link-type="uri" xlink:href="http://oras.org">oras.org</ext-link>]</mixed-citation></ref><ref id="B17"><mixed-citation xmlns:xlink="http://www.w3.org/1999/xlink" xlink:type="simple">
          <institution xlink:type="simple">IUCN</institution> (<year>2017</year>) The IUCN Red List of Threatened Species. Version 2017-2. <ext-link xlink:type="simple" ext-link-type="uri" xlink:href="http://www.iucnredlist.org">http://www.iucnredlist.org</ext-link> [Downloaded on 10 December 2017]</mixed-citation></ref><ref id="B16"><mixed-citation xmlns:xlink="http://www.w3.org/1999/xlink" xlink:type="simple">
          <institution xlink:type="simple">IUCN</institution> (<year>2012</year>) IUCN Red List Categories and Criteria: Version 3.1. Second edition. Gland, Switzerland and Cambridge, UK. <ext-link xlink:type="simple" ext-link-type="uri" xlink:href="http://jr.iucnredlist.org/documents/redlist_cats_crit_en.pdf">http://jr.iucnredlist.org/documents/redlist_cats_crit_en.pdf</ext-link> [accessed 10 December 2017]</mixed-citation></ref><ref id="B3"><mixed-citation xmlns:xlink="http://www.w3.org/1999/xlink" xlink:type="simple">
          <person-group><name name-style="western"><surname>Ban</surname><given-names>NT</given-names></name><name name-style="western"><surname>Ly</surname><given-names>DT</given-names></name><name name-style="western"><surname>Tap</surname><given-names>N</given-names></name><name name-style="western"><surname>Dung</surname><given-names>VV</given-names></name><name name-style="western"><surname>Thin</surname><given-names>NN</given-names></name><name name-style="western"><surname>Tien</surname><given-names>VN</given-names></name><name name-style="western"><surname>Khoi</surname><given-names>KN</given-names></name></person-group> (<year>2007</year>) Vietnam Red Data Book Part II. Plants. Natural Sciences and Technology Publishers, Hanoi. [In Vietnamese]</mixed-citation></ref></ref-list></tp:taxon-treatment>
